# Supplementary material for: Bioactivity and Compound Identification in Extracts from Three Australian Populations of Portulaca oleracea: Full NMR Structural Characterisation of Oleracein Australis 1
Source: Molecules. 2025 Oct 21;30(20):4147. doi: 10.3390/molecules30204147 (PMC12566405; doi:10.3390/molecules30204147)
Supplement: Supplementary file 1 [file molecules-30-04147-s001.zip]

Archive with 1 entries (1 files):
- molecules-3882348-supplementary.pdf
